# Supplementary material for: Procyanidins A1 and B1 Suppress PEDV CV777 by Modulating Mitophagy
Source: Viruses. 2026 Jul 10;18(7):758. doi: 10.3390/v18070758 (PMC13431556; doi:10.3390/v18070758)
Supplement: Supplementary file 1 [file viruses-18-00758-s001.zip]

Archive with 1 entries (1 files):
- viruses-4337192-supplementary.pdf
